# Supplementary material for: Malnutrition in Infants Aged under 6 Months Attending Community Health Centres: A Cross Sectional Survey
Source: Nutrients. 2021 Jul 21;13(8):2489. doi: 10.3390/nu13082489 (PMC8398549; doi:10.3390/nu13082489)
Supplement: Supplementary file 1 [file nutrients-13-02489-s001.zip]

Archive with 1 entries (1 files):
- nutrients-1276106-supplementary.pdf
